# Supplementary material for: The effect of pharmacist-led interventions on the appropriateness and clinical outcomes of anticoagulant therapy: a systematic review and meta-analysis
Source: Eur Heart J Qual Care Clin Outcomes. 2024 Jul 13;10(6):488–506. doi: 10.1093/ehjqcco/qcae045 (PMC11873792; doi:10.1093/ehjqcco/qcae045)
Supplement: qcae045_Supplemental_Files [file qcae045_supplemental_files.zip]

Archive with 2 entries (2 files):
- Supplementary Figures.docx
- Supplementary tables .docx
